# Supplementary material for: DeepProg: an ensemble of deep-learning and machine-learning models for prognosis prediction using multi-omics data
Source: Genome Med. 2021 Jul 14;13:112. doi: 10.1186/s13073-021-00930-x (PMC8281595; doi:10.1186/s13073-021-00930-x)
Supplement: Supplementary file 1 — Additional file 1: Table S1. DeepProg performances when using a number of models ranging from 1 to 30. The Cox-PH log-rank p value (pval) and the C-index (CI) are calculated for two datasets: HCC and BRCA. Two validation datasets are used for HCC: LIRI and GSE, and four datasets for BRCA, named Anna, Patiwan, Miller, and Metabric datasets respectively. [file 13073_2021_930_MOESM1_ESM.xlsx]

## Sheet: Suppl. Table S1
nb. iter	HCC	liri	liri	gse	gse	BRCA	patiwan	patiwan	metabric	metabric	anna	anna	miller	miller
	pval. HCC	pval. liri	CI liri	pval. gse	CI gse	pval. BRCA	pval. patiwan	CI patiwan	pval. metabric	CI metabric	pval. anna	CI anna	pval. miller	CI miller
1	9.53189e-08	0.000352767	0.792447	0.000103569	0.705854	0.000273935	0.0107437	0.638453	6.55385e-08	0.632068	0.0119217	0.616457	0.0177474	0.636145
5	2.25936e-09	0.00026321	0.794864	9.04199e-05	0.706277	4.82833e-06	0.0107724	0.682305	0	0.672193	0.0038731	0.664327	0.00815839	0.684342
10	1.0282e-08	0.00038246	0.78646	0.000148789	0.703269	1.45086e-05	0.00576265	0.70836	0	0.699173	0.00183498	0.680151	0.00407827	0.700514
15	2.17386e-09	0.000262627	0.797336	6.90421e-05	0.711819	3.94575e-06	0.00650181	0.709191	0	0.70831	0.0021479	0.676939	0.00283432	0.708655
20	4.13268e-09	0.000163529	0.802803	7.66855e-05	0.711896	4.97901e-06	0.00425874	0.719423	0	0.719823	0.00128987	0.686268	0.00166636	0.720511
25	5.83651e-09	0.000196287	0.799494	9.57142e-05	0.710745	3.8923e-06	0.00458813	0.720602	0	0.718751	0.00261754	0.676146	0.00408443	0.701142
30	8.2523e-09	0.000259105	0.794215	7.75626e-05	0.71278	1.08411e-06	0.00506601	0.717816	0	0.72052	0.00289364	0.675218	0.00418754	0.70007
