# Supplementary material for: DeepProg: an ensemble of deep-learning and machine-learning models for prognosis prediction using multi-omics data
Source: Genome Med. 2021 Jul 14;13:112. doi: 10.1186/s13073-021-00930-x (PMC8281595; doi:10.1186/s13073-021-00930-x)
Supplement: Supplementary file 2 — Additional file 2: Table S2. Summary of 32 TCGA cancer types. [file 13073_2021_930_MOESM2_ESM.xlsx]

## Sheet: Suppl table 2
Cancer abbrev.	Cancer type	Number of samples	Median Survival (days)
ACC	Adrenocortical carcinoma (ACC)	91	1194
BLCA	Urothelial Bladder Carcinoma (BLCA)	402	537.5
BRCA	Breast Cancer (BRCA)	616	762
CESC	Cervical squamous cell carcinoma and endocervical adenocarcinoma (CESC)	294	707
CHOL	Cholangiocarcinoma (CHOL)	45	656
COAD	Colon Adenocarcinoma (COAD)	245	627
DLBC	Lymphoid Neoplasm Diffuse Large B-cell Lymphoma (DLBC)	47	832
ESCA	Esophageal carcinoma (ESCA)	185	400
GBM	Glioblastoma multiforme (GBM)	595	364
HCC (LIHC)	Hepatocellular Carcinoma (HCC)	377	596
HNSC	Head and Neck Squamous Cell Carcinoma (HNSC)	473	653
KICH	Kidney Chromophobe (KICH)	112	1471.5
KIRC	Renal Clear Cell Carcinoma (KIRC)	175	1091
KIRP	Kidney renal papillary cell carcinoma (KIRP)	288	770
LAML	Acute Myeloid Leukemia (LAML)	146	379.5
LGG	Lower Grade Glioma (LGG)	505	682
LUAD	Lung Adenocarcinoma (LUAD)	434	627.5
LUSC	Lung Squamous Cell Carcinoma (LUSC)	330	650.5
MESO	Mesothelioma (MESO)	86	513
OV	Ovarian (OV)	300	951.5
PAAD	Pancreatic adenocarcinoma (PAAD)	184	467
PCPG	Pheochromocytoma and Paraganglioma (PCPG)	178	758.5
PRAD	Prostate Adenocarcinoma (PRAD)	490	923.5
READ	Rectum adenocarcinoma (READ)	164	638
SARC	Sarcoma (SARC)	261	947
SKCM	Cutaneous Melanoma (SKCM)	438	1145
STAD	Stomach Adenocarcinoma (STAD)	358	471
THCA	Thyroid carcinoma (THCA)	497	944
THYM	Thymoma (ACTION)	123	1253
UCEC	Uterine Corpus Endometrial Carcinoma (UCEC)	168	677
UCS	Uterine Carcinosarcoma (UCS)	56	639
UVM	Uveal Melanoma (UVM)	80	784
