# Supplementary material for: DeepProg: an ensemble of deep-learning and machine-learning models for prognosis prediction using multi-omics data
Source: Genome Med. 2021 Jul 14;13:112. doi: 10.1186/s13073-021-00930-x (PMC8281595; doi:10.1186/s13073-021-00930-x)
Supplement: Supplementary file 3 — Additional File 3: Table S3. Cox-PH log-rank p value, Silhouette score, and clustering stability score obtained using DeepProg on the 32 cancers and with a number of input clusters from 2 to 5. [file 13073_2021_930_MOESM3_ESM.xlsx]

## Sheet: cluster_table
Cancer abbrev.	Selected nb. of clusters	2			3			4			5
		p-value	Sil. score	Stability Score	p-value	Sil. score	Stability Score	p-value	Sil. score	Stability Score	p-value	Sil. score	Stability Score
ACC	2	3.03442e-08	0.356068	0.0491256	0.000233957	0.253213	0.0350996	3.40788e-07	0.223199	0.0304943	1.94898e-08	0.203258	0.0216619
DLBC	2	0.00306979	0.518403	0.0624406	0.0427049	0.419196	0.0163702	5.66523e-05	0.421797	0.0498779	0.238486	0.363901	0.0243165
PCPG	2	0.000332577	0.346279	0.0401829	0.000622083	0.22617	0.0309385	0.0115808	0.229589	0.0538876	0.010002	0.186879	0.0440328
SKCM	2	1.47835e-06	0.306349	0.0414313	1.45339e-07	0.209328	0.0411786	4.93617e-08	0.19741	0.0309345	3.3044e-10	0.191468	0.0286012
PAAD	2	9.57681e-05	0.330768	0.051412	0.000109868	0.317714	0.0458242	9.19646e-06	0.297603	0.0318239	0.000321579	0.324618	0.045201
LUSC	2	0.00514543	0.451269	0.00164999	0.00752306	0.381837	0.000635594	0.0120714	0.380262	-0.00020456	0.0001193	0.367061	0.00378135
READ	2	9.52865e-05	0.326882	0.0262396	0.0006823	0.25433	0.0910658	0.000609132	0.234158	0.0110645	0.00487862	0.198021	0.0802806
GBM	2	2.30161e-07	0.484383	0.109939	0.0176087	0.404293	0.0279217	0.262627	0.446776	0.00404113	0.00571428	0.369083	0.0210105
MESO	3	5.96141e-05	0.371676	0.0240627	6.70659e-07	0.268671	0.0193399	1.303e-07	0.211892	0.0184351	1.962e-09	0.197991	0.0221959
HCC	2	1.39803e-09	0.303108	0.369148	2.40338e-05	0.179901	0.180757	1.9628e-05	0.155037	0.173188	3.45794e-05	0.155274	0.172498
BLCA	2	0.000176523	0.41313	0.125085	0.00046787	0.315715	0.130749	0.000866707	0.275152	0.112264	5.06457e-05	0.22171	0.0872194
UCEC	2	0.00262582	0.398852	0.049764	3.18516e-05	0.295717	0.0449657	7.11219e-05	0.222289	0.0288384	0.000146414	0.230068	0.0444294
KIRC	2	0.000165881	0.30908	0.124284	0.00445887	0.183513	0.051217	0.0145128	0.171668	0.129318	0.00317521	0.128011	0.0492354
THCA	2	5.26877e-05	0.448858	0.0465044	0.00118896	0.323914	0.0382859	0.00182798	0.208109	0.051577	0.00010633	0.175686	0.0461907
STAD	2	0.000186184	0.430364	0.133067	0.00403666	0.296808	0.100359	0.00214632	0.23789	0.101977	0.000542506	0.178981	0.0740867
ESCA	2	0.033021	0.563395	0.00774948	0.00951224	0.461162	0.0244255	0.00248364	0.267462	0.0286751	0.0152378	0.186667	0.00199377
CESC	2	0.000470221	0.314642	0.0082	0.000109942	0.233243	0.00913341	0.000653468	0.22118	0.00319411	0.00011589	0.216253	0.00329009
UCS	2	0.0092777	0.505256	0.0203919	0.0215575	0.502971	0.0104396	0.189351	0.445302	0.0180583	0.796286	0.446637	0.00253131
THYM	2	0.000183865	0.392259	0.0976728	0.00087588	0.287702	0.0315837	0.0650868	0.322608	0.115928	0.0258217	0.366851	0.166577
OV	2	0.00645333	0.505501	0.01575	0.0128124	0.473831	0.00507928	0.0877039	0.457832	0.00564762	0.00409407	0.416375	0.00657197
SARC	2	0.000207179	0.334329	0.0173278	6.49135e-05	0.241424	0.0261025	0.000103879	0.21095	0.01922	8.52907e-05	0.1984	0.0191694
KIRP	2	9.40902e-05	0.319966	0.0396562	4.05571e-05	0.20301	0.055641	6.31061e-08	0.162788	0.0230966	1.34068e-09	0.134968	0.0226812
CHOL	2	0.0225744	0.576197	-0.0035565	0.179438	0.514676	0.104145	0.455893	0.521953	0.028832	0.951717	0.463283	0.0247002
LGG	2	1.11022e-16	0.353163	0.0640897	8.32778e-10	0.208942	0.0334941	1.91477e-07	0.184598	0.0354272	4.07873e-11	0.168497	0.0268802
LAML	2	6.52586e-05	0.35822	0.0690208	0.0096356	0.350462	0.03153	0.00302916	0.290818	0.034457	0.000729746	0.2557	0.0349942
HNSC	2	0.000613701	0.37073	0.0239146	0.000776342	0.302723	0.0386667	0.000812627	0.188212	0.0449067	9.43327e-06	0.199748	0.0279986
PRAD	2	0.0085379	0.560005	0.00982858	0.0632893	0.275687	0.0155672	0.429348	0.213262	0	0.0351822	0.362849	0
LUAD	3	0.004371	0.317135	0.048672	5.62119e-05	0.207226	0.0465449	1.98548e-05	0.1611	0.0366753	1.70275e-06	0.135656	0.0387735
BRCA	2	4.08853e-06	0.265678	0.0505666	0.00227569	0.169794	0.0249164	7.98743e-05	0.141434	0.0244437	4.48514e-08	0.111476	0.0214471
COAD	2	0.000174023	0.410873	0.0431277	0.000927016	0.327111	0.0245592	0.00431891	0.305084	0.0332865	7.24762e-05	0.237475	0.0137373
KICH	2	2.73017e-07	0.292429	0.0675241	2.52938e-05	0.271948	0.0612351	3.94085e-07	0.198311	0.0385853	0.000176934	0.189437	0.0497761
UVM	2	8.24157e-07	0.457504	0.0880957	2.25256e-08	0.348862	0.105306	2.12008e-06	0.287171	0.0796534	5.89251e-05	0.240117	0.0650412
