# Supplementary material for: DeepProg: an ensemble of deep-learning and machine-learning models for prognosis prediction using multi-omics data
Source: Genome Med. 2021 Jul 14;13:112. doi: 10.1186/s13073-021-00930-x (PMC8281595; doi:10.1186/s13073-021-00930-x)
Supplement: Supplementary file 5 — Additional File 5: Table S4. Comparison of DeepProg results using the same benchmark datasets as those obtained from the original SNF paper. [file 13073_2021_930_MOESM5_ESM.xlsx]

## Sheet: Sheet1
	Cox-PH log-rank p-values
	DeepProg	SNF
BIC	1.07e-05	0.0011
COAD	0.00049	0.00088
GBM	4.57e-05	0.0002
KRCCC	0.00045	0.029
LSCC	1.7e-06	0.02
