# Supplementary material for: DeepProg: an ensemble of deep-learning and machine-learning models for prognosis prediction using multi-omics data
Source: Genome Med. 2021 Jul 14;13:112. doi: 10.1186/s13073-021-00930-x (PMC8281595; doi:10.1186/s13073-021-00930-x)
Supplement: Supplementary file 6 — Additional File 6: Table S5. Significances of survival-clusters inferred using MAUI, MOFA+, and PCA as alternatives to the autoencoder module in DeepProg, on TCGA HCC and BRCA datasets. [file 13073_2021_930_MOESM6_ESM.xlsx]

## Sheet: Sheet1
Data		DeepProg	MAUI(a)	MAUI(b)	MOFA+(a)	MOFA+(b)	PCA	Best
HCC	C-index	0.76	0.53	N.C.	0.51	0.59	0.6	DeepProg
	log rank p-value	1.4e-09	0.4	N.C.	0.85	9e-05	8.8e-05
BRCA	C-index	0.77	0.57	N.C.	0.51	0.62	0.58	DeepProg
	log rank p-value	4.1-6	0.03	N.C.	0.6	7.6e-05	0.00084
(a) labels computed from the MAUI cluster() function and MOFA+ cluster_samples() function.
(b) labels computed using 100 new latent features by MAUI or MOFA as input for DeepProg.
N.C: none of the 100 features from MAUI was significantly linked to survival in the Cox-PH fitting step of DeepProg workflow, thus N.C.
