# Supplementary material for: DeepProg: an ensemble of deep-learning and machine-learning models for prognosis prediction using multi-omics data
Source: Genome Med. 2021 Jul 14;13:112. doi: 10.1186/s13073-021-00930-x (PMC8281595; doi:10.1186/s13073-021-00930-x)
Supplement: Supplementary file 8 — Additional File 8: Table S6. Top 100 features significantly linked to the lowest survival subtypes among the 32 cancers and ranked using their individual Cox-PH p value in the different datasets. The features are separated among RNA, MIR and METH features, by over- and under-expressed features. [file 13073_2021_930_MOESM8_ESM.xlsx]

## Sheet: top RNA features over-expressed
Feature Rank	1	2	3	4	5	6	7	8	9	10	11	12	13	14	15	16	17	18	19	20	21	22	23	24	25	26	27	28	29	30	31	32	33	34	35	36	37	38	39	40	41	42	43	44	45	46	47	48	49
Feature (Cox-PH pval.)	CDC20	ITGA5	CALU	HJURP	AURKA	RRM2	PLK1	KIF2C	NCAPH	EPR1	KIF23	CDK1	LOXL2	CENPA	KIF20A	DLGAP5	KIF4A	CCNB2	FKBP10	CTHRC1	FOXM1	TROAP	BUB1	KPNA2	FAM72B	BUB1B	CDCA8	LEPRE1	APCDD1L	MMP14	CERCAM	TTYH3	DEPDC1	CKAP2L	CDCA5	ITGB1	MYBL2	STC1	EXO1	CCNB1	CDC25C	KIF18A	TPX2	MAP4K4	TRIP13	ASPM	RACGAP1	GTSE1	PLOD1
Cancer type
ACC	3.36e-12			1.94e-13			2.56e-13	2.12e-08	1.09e-10	2.04e-14	5.19e-11	4.66e-15		4.22e-13		1.75e-08		6.46e-13	0.0231	0.0284		2.11e-19	1.32e-15	4.41e-09	6.33e-07	1.38e-08	4.92e-12	7.1e-08			0.000173		1.72e-07	1.35e-12	4.99e-14		3.7e-12		7e-15			7.66e-12			0.000196	4.49e-13	2.95e-12	3.01e-11
BLCA		0.0351	1.15e-05										0.0415			0.045			2.08e-05	0.00807				0.035				0.0123	0.0139	0.0121	3.21e-07					0.0191								0.0467		0.00342			0.0251
BRCA	0.0204	0.0128	0.000613				0.0123						0.0359							0.00169			0.0465					0.00173		0.00359		0.00201				0.0293				0.0197				0.00688					0.00276
CESC		3.44e-06	0.00266										0.000876						8.08e-06												0.00382	0.0352				0.000158		0.00703						0.0198					2.74e-05
CHOL
COAD																													0.0448
DLBC
ESCA					0.0386
GBM		0.000782																										0.0385	8.57e-09	0.0122	0.0212							0.00651											0.0278
HCC	1.9e-07	0.0344	0.00303	6.55e-08		6.52e-05	2.68e-07	1.57e-09	1.31e-05	3.64e-05	3.82e-06	0.000147		3.81e-08	3.39e-10	1.53e-07	0.000242	0.00127	0.0414	0.0131	0.000226	0.000711	3.62e-06	9.16e-11	3.42e-07	1.52e-05	1.12e-10	6.76e-06				0.00471	0.000244	0.000693	0.00132		0.000547		1.64e-05	1.84e-07	0.00908	1.63e-07	5.43e-08		2.94e-08	0.0121	2.81e-06	1.38e-05
HNSC		0.0042																											0.0112	0.037								1.14e-06						0.0266
KICH	3.55e-08		3.13e-10	1.57e-11		4.2e-17	2.61e-07	8.36e-07	1.18e-07	1.95e-05	3.56e-05	1.11e-09		2.31e-09	1.77e-10	0.000289	7.86e-06	0.000177			1.23e-08	3.38e-11	0.000206		1.68e-09	1.99e-05	2.66e-05						9.85e-06	6.07e-07	3.52e-10		2e-12		6.58e-10	5.01e-07	2.89e-09		2.59e-06		2.86e-13	6.43e-05	3e-05	0.000104
KIRC	8.9e-11		1.99e-05	3.18e-16	6.96e-15	4.3e-11	6.64e-20	3.4e-11		1.72e-12	3.49e-19	3.4e-10		1.51e-14	2.2e-10		1.26e-15	6.61e-14	0.00408	0.000195	1.65e-17	0.000136	9.73e-07	3.22e-12	5.22e-13	8.17e-12	9.29e-11	4.57e-08	0.0021	0.00135	3.6e-08		1.68e-11		2.75e-11		7.21e-07			2.48e-11	4.89e-07	9.59e-10	1.08e-18		1.07e-16		5.55e-07	2.86e-16
KIRP	1.79e-14	8.79e-08		5.67e-26	6.13e-11	1.93e-17	8.69e-20	9.29e-12	7.22e-16	3e-25	2.5e-08	1.59e-20		1.32e-19	1.39e-22	3.54e-18	1.18e-16	2.16e-16	7.37e-05	8.44e-08	7.1e-19	5.66e-17	1.51e-22	1.12e-15	8.78e-12	2.88e-16	1.01e-17				5.2e-14		2.74e-10	4.53e-20	4.65e-21		1.88e-16	0.000375	2.84e-22	2.44e-20	1.6e-18	1.48e-20	6.96e-26			5.23e-22	2.97e-09	8.65e-17	1.12e-08
LAML
LGG	4.3e-14	1.1e-05	6.67e-18	5.36e-16	2.87e-16	5.17e-15	6.12e-16	9.4e-14	1.81e-12	7.47e-07	1.88e-15	3.97e-10	7.57e-06	6.36e-17	8.9e-17	6.4e-13	2.3e-17	7.26e-11	9.35e-18	8.79e-15	1.15e-07	3.28e-13	2.7e-15	5.46e-15	2.04e-12	1.41e-08	1.15e-12	1.11e-14	4.22e-08	1.81e-13		3.92e-20	2.21e-15	8.31e-14		4.09e-08	6.7e-15	2.07e-05	1.49e-07	2.12e-17	8.07e-11	8.33e-24	1.85e-12		1.12e-12	4.42e-15		7.8e-14	3.85e-14
LUAD	0.00808	0.000468	0.0405	0.00211	0.00564	3.44e-05	5.04e-06	0.00957	0.00895	0.00299	0.000426	0.00444	5.74e-09		0.000223	2.69e-05	9.82e-05	0.000749	0.00941		0.000878		0.00622	3.96e-05	0.00192	0.00162	0.0205		0.0308				9.08e-05	0.000216	0.000287	4.55e-06		0.00157	5.86e-06	3.42e-05	4.93e-05	6.49e-08	0.000719	0.000987		0.000129	0.00189	0.00241
LUSC
MESO	2.53e-11	3.21e-07	4.75e-08	9.2e-11	1.54e-11	7.59e-12	2.67e-09	5.36e-11	7.03e-07	1.29e-09	2.25e-10	9.65e-09	9.74e-08	1.7e-10	1.26e-06	6.94e-11	2.1e-10	5.26e-09	3.21e-05	0.000883	5.58e-09	1.04e-10	5.86e-10	3.52e-11		9.61e-09	1.73e-10	8.84e-06	3.89e-06	0.0271	0.00644	0.00823	6.21e-13	3.83e-11	5.51e-10	4.61e-05	1.19e-09		2.62e-09	1.15e-10	5.71e-08	0.00129	1.03e-09	3.37e-05	1.91e-12		8.8e-11	1.64e-12	6.49e-05
OV																				0.0329									0.0263	0.00181						0.0114
PAAD	0.0104			1.24e-05	0.00344	0.000544	0.000898	0.0151	0.0039		6.49e-06	1.14e-06	0.0248	0.00133	5.66e-07	4.97e-06	0.00423	0.00162					2.94e-05		0.0211	1.22e-05							0.000852	8.3e-08	0.00229	0.000162			0.00214	0.000358	0.017	0.000176	0.000183	0.000626		4.77e-06	5.51e-06
PCPG
PRAD	0.00529			4.7e-06	3.82e-09	0.00664	0.00343	8.58e-08	0.0335	4.41e-10	0.000402	4.09e-06		0.0071	0.000414	0.00684	9.06e-14	0.000144			0.00168	0.000258	0.0058	0.00395	0.000849	6.94e-08	1.63e-07							0.0109	4.95e-08		1.09e-16		1.28e-08		0.000362	0.0302	5.84e-07		0.000279	0.00685	0.000333	0.0245
READ
SARC	0.0215				0.0174	0.00997	0.0235	0.00207	0.00229	0.00824		0.0437	0.0385	0.0181	0.0436	0.0024	0.00255							0.0406	0.00925	0.0346	0.0265	0.000611	0.000289			0.0142					0.00152		0.00833	0.0359			0.0165	0.0318	0.000258		0.0372		0.0194
SKCM																					2.01e-07	0.000238										1.24e-05
STAD																				0.000408									0.00278		0.0222							0.000143						0.00203
THCA	0.0242	0.00461											0.038																		0.0118	0.00655						3.64e-06
THYM
UCEC				0.0128	0.0433						0.0188																							0.0357
UCS
UVM		3.45e-07	6.08e-06	0.00376	0.000212	2.97e-06			1.16e-06	0.000512		0.00242	0.000407		1.17e-06	5.65e-06		0.000167	1.51e-06				0.00143	3.48e-05	7.31e-06							7.55e-05	0.0011					0.000221			0.000624	0.0131				0.000322		0.00097
[truncated: 51 more columns]

## Sheet: Top RNA features under-expressed
Feature Rank	1	2	3	4	5	6	7	8	9	10	11	12	13	14	15	16	17	18	19	20	21	22	23	24	25	26	27	28	29	30	31	32	33	34	35	36	37	38	39	40	41	42	43	44	45	46	47	48	49
Feature (Cox-PH pval.)	CBX7	EZH1	EPHX2	RAI2	FUCA1	ALDH3A2	ISCU	PGPEP1	SLC27A2	CBR4	ZBTB7C	CIRBP	N4BP2L1	ALDH5A1	NUDT7	HADH	C11orf92	FAAH	SUOX	DNASE1L3	C17orf108	PIGR	C14orf159	ZMAT1	PLXNB1	NDRG2	CALCOCO1	ALDH2	SSBP2	ZNF540	TRANK1	TJP3	ACADS	STAT5B	GLS2	STAP2	CYP4V2	AKAP6	HSD17B4	SDC4	NLRC3	ZNF589	DDB2	GRAMD1C	HSD17B8	ZBTB4	CRY2	NICN1	GRAP2
Cancer type
ACC		0.000838	0.000684	0.00356	0.0292		2.89e-05			0.000573					0.000394	0.00569			3.43e-05					0.0157				0.002	0.000434		0.0455			0.0016		0.000931		0.000583		0.000131	0.00276			0.0257		2.31e-06		0.00312
BLCA								0.00555	0.0368	0.00323						0.0254		0.00436							0.00581	0.0289				0.0118		0.0294	0.00341			0.00242				0.0415		0.0405		0.0126
BRCA	0.024	0.000452						0.00126				0.00396	0.0171						0.0108						0.00406														0.0216			0.00241		0.00708			0.013
CESC			0.0157				0.000853					0.0272			0.0179		0.00809				0.0243					0.0318			0.0301	0.0475			0.0475		0.00746	0.0348					0.00618								0.0154
CHOL
COAD					0.0192											0.00772						0.031						0.0352					0.0228						0.0421
DLBC
ESCA
GBM
HCC			0.018		0.0264					0.00727			0.000434	0.000903		0.00646			0.000222	0.00751						0.0052		0.000449					0.00625	0.0274			0.0019		0.00607					0.0256	0.0129		0.000293
HNSC	0.0221	0.0052			0.00271																			0.00126	0.0106							0.0189				0.0395					0.000203	0.00295							0.00892
KICH
KIRC	0.0359		0.0332	0.000164		0.00846		0.000213	0.000267									0.0168		0.00463														0.00591			0.0056	0.000233						0.0107		0.000512	0.000668
KIRP		0.00905								6.46e-07		0.00132			0.00809			0.000954			0.000565	0.00345	9.68e-06		0.00297			0.000418		0.00115		0.0119											2.39e-06		0.000283	0.000498		5.47e-07
LAML																									0.000734				0.000406
LGG	0.000544	3.55e-05		4.17e-08						7.21e-05		4.2e-05		2.86e-16	0.000206			0.00667	2.12e-06		0.0121		0.00421			2.47e-07	0.00316	2.61e-09		0.00109								4.57e-11								0.000524	2.04e-13	0.0366
LUAD	0.000905	0.00545	0.00374	0.00933	0.00422		0.00966	0.00277				0.00255	0.0201				0.0181	0.0076	0.00329	0.0429	0.00455		0.0462	0.0227		0.0316	0.0269			0.00251					0.0197		0.0295		0.0205		0.00871	0.000324			0.035	0.0069	0.0021	0.00179
LUSC
MESO	0.000821		0.0157			2.89e-05		0.00729		0.000457	9.49e-06			0.0138	4.17e-05						0.000181			0.0178	0.0281		0.00232	0.000183			5.54e-05	0.00306													0.00203
OV														0.0356
PAAD	0.000193	0.000479	0.00475	0.000842			0.000452	0.000182				0.000458		0.0106					0.00156		0.004			0.0013					0.0192	0.000918				0.000456	0.0121							0.000545				0.00362	0.00136		0.0184
PCPG																															0.0276						0.00294			0.0327								0.018
PRAD
READ																																							0.0147
SARC	0.00588						0.00662								0.0023					0.00664			0.00174				0.0143				0.0253			0.0173
SKCM	0.000402								0.00476				0.000239									0.000799	0.00241	0.00285							0.000703	0.0123		0.0109				0.00193			0.00252
STAD						0.01			0.047									0.000991														0.00828
THCA		0.047					0.00422																				0.0347				0.0129									0.0336			0.0357
THYM								0.0292										0.0255											0.00903												0.0306							0.000351	0.00379
UCEC						0.0326
UCS
UVM			0.000502											0.000509											4e-05	0.00188	6.97e-06		2.4e-06	3.79e-05						0.0341				0.0047		0.00573			0.0006		0.000135	1.13e-05
[truncated: 51 more columns]

## Sheet: Top MIR features over-expressed
Feature Rank	1	2	3	4	5	6	7	8	9	10	11	12	13	14	15	16	17	18	19	20	21	22	23	24	25	26	27	28	29	30	31	32	33	34	35	36	37	38	39	40	41	42	43	44	45	46	47	48	49
Feature (Cox-PH pval.)	hsa-mir-130b	hsa-mir-199a-1	hsa-mir-199a-2	hsa-mir-212	hsa-mir-1307	hsa-mir-199b	hsa-mir-18a	hsa-mir-193b	hsa-mir-301b	hsa-mir-210	hsa-mir-152	hsa-mir-671	hsa-mir-887	hsa-mir-21	hsa-mir-100	hsa-mir-501	hsa-mir-337	hsa-mir-181a-2	hsa-mir-214	hsa-mir-425	hsa-mir-128-1	hsa-mir-1226	hsa-mir-758	hsa-mir-365b	hsa-mir-365a	hsa-mir-188	hsa-mir-708	hsa-mir-34c	hsa-mir-106b	hsa-mir-24-2	hsa-mir-493	hsa-mir-99b	hsa-let-7e	hsa-mir-937	hsa-mir-143	hsa-mir-431	hsa-mir-339	hsa-mir-224	hsa-mir-222	hsa-mir-1301	hsa-mir-654	hsa-mir-550a-1	hsa-mir-193a	hsa-mir-5699	hsa-mir-181b-1	hsa-mir-27a	hsa-mir-584	hsa-mir-889	hsa-mir-323a
Cancer type
ACC	6.77e-07			0.00311	1.31e-06				2.69e-05			0.00233	8.93e-05																1.43e-10											9.76e-06
BLCA											0.00332				0.0262																				0.00666											0.00893
BRCA												0.0436						0.0257												0.00494								0.0366	0.000227				0.00145
CESC																								0.0103	0.0115																			0.0239			0.00826
CHOL
COAD		0.00821	0.00765			0.00967									0.0346												0.0159	0.00981			0.0356
DLBC
ESCA					0.0152											0.00945																										0.00362
GBM
HCC				3.71e-07	0.000459		0.000228			6.82e-06		0.0106	0.0019	0.0461		0.0063				0.000985		0.000408				0.00104			0.000354	0.00256		0.00105		3.01e-05			0.00866		0.00252	8.97e-05		7.76e-08				0.00935
HNSC																	0.0133				0.0121		0.00049								0.000315				0.0377	0.022					0.00108							0.0153	0.0433
KICH																																				7.06e-12
KIRC	1.54e-06						6.63e-05	0.00139			0.0114	5.38e-06		1.62e-05						1.54e-06				0.00341	0.00337			9.06e-23											4.37e-09			0.00426
KIRP		5.66e-06	3.42e-06	0.000195		1.5e-06									0.0419		4.36e-09		9.29e-05			0.0457	3.14e-07								6.1e-09	0.0178			3.64e-05	6.31e-09		0.0138			2.21e-07						5.64e-07	1.08e-08	1.5e-07
LAML																										0.00352											0.0126
LGG	9.73e-05	1.63e-10	1.1e-11			3.8e-15	1.29e-06	3.54e-05	5.97e-07	0.00301		1.17e-07	1.39e-08	1.44e-08	0.00147	0.0165			1.01e-10			0.0215				0.0053		0.000778	0.0166	0.000156	0.0052	0.000227	1.67e-05	0.00305	0.0387		2.27e-14	2.24e-05	3.63e-07				0.0081			3.36e-11
LUAD				0.000406																																						0.000383		0.0351
LUSC															0.00485																	0.0428
MESO	2.26e-08			0.0448														0.000172
OV
PAAD								0.00556						0.00525																																	0.00222
PCPG																						0.00661
PRAD	8.12e-05						0.00583					0.0465		0.0482						6.64e-06	0.000792								1.86e-06								0.0162
READ
SARC	4.25e-09				0.00786		1.61e-11		1.19e-14	0.0116		0.000554				0.0459		0.000117		0.000129	0.0416	1.48e-06	0.0182	0.00209	0.0027				0.000578	0.000136	0.00116	0.0362				0.00274	8.37e-05				0.00214		0.00826	1.26e-06				0.00381	7.08e-05
SKCM																		0.00102																										0.00037	0.0208
STAD		0.0481											0.0397		0.000654		0.0456										0.0444
THCA	1.67e-06							0.0389	0.0047								0.0188						0.0423																									0.0128	1.81e-05
THYM																														0.0166							0.0473
UCEC
UCS
UVM		9.89e-07	8.41e-07	1.28e-08	0.00174	2.38e-06		6.33e-06				0.00506	3.13e-05			0.000109			0.00342					0.00042	0.000444	0.00133	0.000265			0.000745		0.0464	0.0185	0.00068	0.0104			0.000171		0.000108
[truncated: 51 more columns]

## Sheet: Top MIR feature under-expressed
Feature Rank	1	2	3	4	5	6	7	8	9	10	11	12	13	14	15	16	17	18	19	20	21	22	23	24	25	26	27	28	29	30	31	32	33	34	35	36	37	38	39	40	41	42	43	44	45	46	47	48	49
Feature (Cox-PH pval.)	hsa-mir-29c	hsa-mir-101-1	hsa-mir-219a-1	hsa-mir-29b-2	hsa-mir-101-2	hsa-mir-378a	hsa-mir-200a	hsa-mir-204	hsa-mir-378c	hsa-mir-1468	hsa-mir-30e	hsa-mir-200b	hsa-mir-625	hsa-mir-30d	hsa-mir-191	hsa-mir-29b-1	hsa-mir-125b-1	hsa-mir-15a	hsa-mir-192	hsa-mir-942	hsa-mir-181a-2	hsa-mir-146a	hsa-mir-1976	hsa-mir-99a	hsa-mir-126	hsa-mir-100	hsa-mir-139	hsa-mir-194-2	hsa-mir-4746	hsa-mir-194-1	hsa-mir-676	hsa-mir-221	hsa-mir-25	hsa-mir-128-1	hsa-mir-181b-1	hsa-mir-375	hsa-mir-509-3	hsa-mir-3200	hsa-mir-142	hsa-mir-500a	hsa-let-7g	hsa-mir-92a-1	hsa-mir-222	hsa-mir-508	hsa-mir-128-2	hsa-mir-7-1	hsa-mir-195	hsa-mir-342	hsa-mir-23b
Cancer type
ACC					0.0044												0.0104							0.0118							0.0293						0.00265							0.0012
BLCA	0.0346	0.0124		0.0403	0.0081	0.0467			0.0175														0.035
BRCA		0.0129			0.039
CESC		0.00071							0.00189																	0.0236													0.00108									0.0377
CHOL
COAD						0.00525	0.000718					0.0271																	0.0384
DLBC
ESCA
GBM
HCC					0.00622												0.00557							0.004		0.0172	0.000423	0.0151		0.0117
HNSC							0.0221				0.000573											0.00797																	0.00426
KICH
KIRC		0.0178						0.00604																	0.00374		0.00754																						0.0411
KIRP			0.00306				0.0134	0.00345				0.00514												0.0208
LAML																	0.00726									0.0207									0.00876
LGG																					0.00477													0.0124											0.0446
LUAD	0.00219	0.00315			0.0235						0.00315			0.0318									0.00396	0.00494	0.0306							0.0445															0.0356
LUSC			0.0425					0.0209																					0.00773
MESO	8.55e-07	8.47e-06		0.000734	0.000639		0.0394		0.000223		0.000869			0.0118		0.00207															0.0291
OV															0.0416																0.0241
PAAD					0.0183					0.0238															0.0121		0.00432				0.00403					0.00214				0.0205						0.011		0.0445
PCPG																															0.0111
PRAD
READ
SARC	0.0314
SKCM	0.000923												0.00212				0.00639						0.003			0.00713																						0.00237
STAD						0.0234			0.0305			0.0355										0.05										0.0359											0.0387			0.04
THCA														0.00405							0.00496														0.042	0.0267	0.000415
THYM			0.0198										0.00551					0.00651		0.00623	0.00379								0.0141				0.007	0.00424	0.00234				0.00466			0.00419			0.00428	0.0403
UCEC
UCS
UVM			0.000216			0.0139			0.0134	0.00352					0.00302		0.00398				0.000237			0.00291								0.00735			4.29e-05		0.0069	0.00426			0.0063		0.00548	0.0149
[truncated: 51 more columns]

## Sheet: Top METH features over-expressed
Feature Rank	1	2	3	4	5	6	7	8	9	10	11	12	13	14	15	16	17	18	19	20	21	22	23	24	25	26	27	28	29	30	31	32	33	34	35	36	37	38	39	40	41	42	43	44	45	46	47	48	49
Feature (Cox-PH pval.)	HOXD13	GPD1	RIPPLY3	INA	DENND1B	SIM1	HOXC5	USP54	EPHX3	SEL1L3	OCIAD2	TAL1	TRAK1	EOMES	LOC100130933	TBL1XR1	PHOX2A	PHGR1	SLCO2A1	HPN	YIF1B	C19orf33	LOC284798	HOXC4	LGALS3BP	NRIP3	ALX4	RECQL5	PCDHGA6	KIAA1211L	PCDHGB4	DGKA	ARHGAP42	PCDHGA7	PLEKHG6	PCDHGB5	PCDHGA8	TTC22	SOWAHB	PCDHGA2	HOXD10	HHIP	SYTL1	PCDHGA3	PCDHGA9	PRDM14	CCDC68	ESRG	PCDHGB6
Cancer type
ACC	1.39e-06	0.000396	7.2e-05	0.000368		1.93e-05	0.00065		5.33e-06	0.00535		1.87e-07			0.00882		3.86e-05			0.000334	0.00442	0.00442	7.96e-05	0.00304	1.53e-06	0.000544		0.00882	0.00114	0.000141	0.00114			0.00114	7.68e-05	0.00115	0.00115	0.00279		0.00309	6.52e-05	0.000279	0.000329	0.00309	0.00148	2.26e-06	0.00044		0.00376
BLCA					3.69e-05			0.0396			0.0045		0.0108		0.000113	0.00578		0.035	0.0425		0.00852	0.0134						0.038				0.00774	0.0189					0.00175	0.000556				0.0111
BRCA	0.000409													0.0335				0.00807																							0.00263
CESC
CHOL
COAD										0.0346																		0.0202					0.00393										0.0495
DLBC
ESCA
GBM
HCC
HNSC				0.00771				0.0068										0.00895		0.000251						0.000706						0.0398
KICH																											4.56e-06													0.0127				0.0127		1.44e-06
KIRC	5.73e-06	0.000475	0.000256	0.0157								0.0111		0.0178			0.00692		0.0109				0.000617				2.53e-05			4.26e-05											0.000929	1.84e-05
KIRP	2.91e-16		1.41e-19	8.68e-11		0.000222			4.58e-07	1.64e-05	0.00018	1.06e-11		1.5e-15	0.000275		2.64e-18		2.41e-20		0.000119	0.000119	1.43e-16			1.65e-13	7.8e-18	0.000275		4.26e-21			0.000295		4.21e-05			5.89e-13	7.22e-05		5.05e-06	0.000655					2.04e-16
LAML																		0.000221
LGG							5.33e-18																	7.51e-15																	8.38e-18
LUAD					0.000373			0.00127
LUSC					0.0378																											0.00911
MESO
OV
PAAD							0.0211													0.0455				0.0276		0.0385
PCPG																	0.00727			0.0174						0.0249			0.0173		0.0173			0.0173		0.0224	0.0224			0.0138				0.0138	0.0294	0.0273			0.0139
PRAD				0.0141			0.0267									0.00909								0.0493					0.00907		0.0098			0.00882		0.0155	0.0155			0.0186		0.0157		0.0186	0.0235	0.0446			0.0199
READ
SARC		0.047	0.000742									0.0129																	0.000288		0.000288			0.000288		0.000285	0.000285			0.000686				0.000686	0.000952		0.000674		0.000678
SKCM	0.0102						0.0426	0.013			0.0466	0.0302		0.00167						0.0391												0.0471						0.0103								0.0249			0.0469
STAD																																																0.0421
THCA	0.00509		0.00562	0.00278	4.97e-05	1.67e-06	0.00498		0.00137	0.000567							0.0224						0.0439	7.57e-05		0.00079	8.25e-05		0.0035		0.00609		0.0187	0.00668		0.0168	0.0168			0.00485		5.65e-05		0.00485	0.029	1.52e-05	0.013	0.0223	0.03
THYM				0.000259		0.0167									0.00725		0.00278											0.00725
UCEC
UCS
UVM		0.00028													0.00348										0.000104			0.00348					9.96e-06
[truncated: 51 more columns]

## Sheet: Top METH features under-expressed
Feature Rank	1	2	3	4	5	6	7	8	9	10	11	12	13	14	15	16	17	18	19	20	21	22	23	24	25	26	27	28	29	30	31	32	33	34	35	36	37	38	39	40	41	42	43	44	45	46	47	48	49
Feature (Cox-PH pval.)	YOD1	CYFIP1	BGLAP	EIF3G	ITGAE	MAP4	CD151	TRAPPC3	PRKAG1	NEK6	SLPI	GRIK4	GREB1	ZBTB20	GDPD4	ITIH4	GLRX	HEG1	LTBP1	IFNGR2	BMPR1B	ANKRD39	TLR6	LYPLA2	TM4SF19	MIR199A1	SNORA71B	PFKFB2	LOC100130872-SPON2	PSMG3	PSMG3-AS1	C2CD4D	ETNK1	CCDC86	ARNTL2	DNM2	CPNE8	LINC00346	PPP1CC	KIAA0930	JMJD7-PLA2G4B	KRTAP4-7	SLC5A5	EXT1	TRPC4AP	C19orf71	PLA2G4B	MIR199A2	ASIC2
Cancer type
ACC	0.0121								0.0365				0.00116																									0.0161
BLCA																			3.4e-06	0.0227						0.0234																				0.0209		0.0219
BRCA		0.0454	0.0035	0.00315	0.0101			0.0161		0.00702	0.0176	0.00668								0.000205		0.0113					0.00433		0.0119						0.0162							0.0104
CESC											0.00907			0.000936		0.0337			0.0247		0.00797			0.00558									0.028									0.0217	0.0279
CHOL
COAD
DLBC
ESCA																	0.046
GBM
HCC	0.00551					0.000285	0.00627		0.00133								0.000538	5.64e-05		0.013			1.39e-05	0.00285			0.0351	9.57e-05		0.00162	0.00162		0.0117		0.00798					0.00114				0.00197		0.0144
HNSC	0.0254				0.0165	0.00473		0.00361																0.00887			0.0233										0.022	0.0147					0.00469
KICH																		0.00168
KIRC		0.000122	0.00175	7.12e-05		0.00635	0.0099	0.00388			0.00237	2.56e-05			0.00046					0.0333					0.000363										0.0498					0.00315
KIRP				0.000738		1.77e-10							0.00128											0.0043		0.000526				3.49e-07	3.49e-07					0.000526				0.00253	0.0382						0.0382
LAML																																					0.0187
LGG	2.15e-12	8.37e-22	2.11e-23	7.97e-31	1.43e-14	5.32e-25	2.41e-17		1.37e-08	1.56e-20	1e-31	6e-07	4.96e-19	1.4e-06	6.08e-14	4.64e-24	2.31e-23	8.7e-29	3.18e-12	6.57e-06	7.34e-09	6.3e-10	1.42e-15	0.0103	2.47e-20		1.08e-18	2.58e-06	1.12e-13	0.00618	0.00618	3.86e-25	4.99e-05	6.99e-10	3.27e-14		1.09e-07	1e-31	1.85e-17	4.47e-11	4.64e-14	4.1e-11	7.31e-08	3.72e-06	1.87e-07	5.85e-08	3.24e-15	2.14e-10
LUAD		1.15e-06	0.0129	0.000264	0.00921	0.00334						0.00394			0.0188			0.00482					0.000242		9.87e-06										0.0161									0.0104	0.000696
LUSC																																0.0464
MESO	9.43e-06	1.43e-06								0.00995			0.000131		7.69e-07	0.000547	3.21e-06															1.95e-05		0.00358					2.88e-05
OV
PAAD		0.00252		0.00868	0.0154	0.0282	0.0194	0.00179		0.0162	0.00219	0.000498	0.0121					0.0036			0.0078		0.0229		0.00409	0.0414	0.00323			0.00692	0.00692	0.00433	0.029		0.000582	0.0414			0.00068					0.00463	0.021
PCPG
PRAD																												0.0448
READ
SARC						0.0204	0.0182								0.0454									0.0205						0.033	0.033	0.00131
SKCM	0.0462							0.00321				0.0285				0.0031			0.0257		0.00317	0.000288					0.0044		0.0254	0.0195	0.0195		0.0205					0.00235	0.00736				0.00895	0.000151		4.89e-05			0.00725
STAD								0.00447						0.0254								0.00344												0.0126			0.00334											0.00944	0.00624
THCA
THYM		0.00717	0.00179	0.0342			0.0112				0.0308		0.0477	0.00816		0.0279		0.00329	0.00015			0.0332	0.00175		0.0274		0.00969														0.00275			0.00661			0.00275
UCEC
UCS
UVM		0.000205	4.39e-09	2.04e-06			0.00998				3.05e-08		3.01e-05	6.4e-05	0.000178	0.000102				0.00164	0.00444		0.000815			0.000909										0.000909				0.0307	2.36e-07	8.09e-09					2.36e-07
[truncated: 51 more columns]
